# Supplementary material for: ‘Beyond Cancer’ Rehabilitation Program to Support Breast Cancer Survivors to Return to Health, Wellness and Work: Feasibility Study Outcomes
Source: Curr Oncol. 2023 Feb 13;30(2):2249–70. doi: 10.3390/curroncol30020174 (PMC9956005; doi:10.3390/curroncol30020174)
Supplement: Supplementary file 1 [file curroncol-30-00174-s001.zip]

Archive with 1 entries (1 files):
- curroncol-2119124-supplementary.pdf
